# Supplementary material for: Associations between Different Ozone Indicators and Cardiovascular Hospital Admission: A Time-Stratified Case-Crossover Analysis in Guangzhou, China
Source: Int J Environ Res Public Health. 2023 Jan 23;20(3):2056. doi: 10.3390/ijerph20032056 (PMC9916254; doi:10.3390/ijerph20032056)
Supplement: Supplementary file 1 [file ijerph-20-02056-s001.zip]

Archive with 1 entries (1 files):
- ijerph-2123663-supplementary.pdf
